# Supplementary material for: Cervical human papillomavirus prevalence and genotype distribution among hybrid capture 2 positive women 15 to 64 years of age in the Gurage zone, rural Ethiopia
Source: Infect Agent Cancer. 2014 Oct 8;9:33. doi: 10.1186/1750-9378-9-33 (PMC4197284; doi:10.1186/1750-9378-9-33)
Supplement: Supplementary file 1 — Additional file 1: Odds ratios for HR HPV positivity and corresponding 95% CIs by remaining characteristics, Gurage zone, Ethiopia. The characteristics shown did not reach the threshold level for multivariable analysis. (XLSX 22 KB) [file 13027_2014_504_MOESM1_ESM.xlsx]

## Sheet: Table 3 Supplemental IAC
Supplemental table: ORs for HR HPV positivity and corresponding 95% CIs by remaining characteristics, Gurage zone, Ethiopia. The characteristics shown did not reach the threshold level for multivariable analysis.
								univariable
			n / total					OR	95% CI			p-value
Religion
	Muslim			33	/	247		1					0.202995
	Christian			46	/	240		1.53764	0.944346	-	2.50369
	Catholic or Protestant			7	/	50		1.05567	0.438355	-	2.54234
School Education (years)
	none			61	/	390		1					0.915275
	≤ 6			15	/	86		1.13946	0.612742	-	2.11895
	> 6			10	/	61		1.05754	0.509212	-	2.19631
School education of partner (years)
	none			48	/	306		1					0.947
	≤ 6			16	/	93		1.117	0.601	-	2.077
	> 6			21	/	134		0.999	0.571	-	1.746
	unknown / unsure			1	/	4		1.792	0.183	-	17.588
Patient's income (Birr per month)
	none			54	/	329		1					0.863898
	≤ 60			19	/	116		0.997518	0.563139	-	1.76696
	> 60			13	/	92		0.838022	0.435236	-	1.61356
Length of partnership (years) a
	≤ 5			16	/	120		1					0.0905966
	≤ 15 (>5)			24	/	110		1.81395	0.906124	-	3.63132
	≥ 16			20	/	99		1.64557	0.801359	-	3.37913
	unknown / unsure			26	/	208		0.928572	0.476231	-	1.81056
Age at menarche (years)
	≤ 12			11	/	95		1					0.629817
	13			29	/	165		1.62834	0.772698	-	3.43148
	14			17	/	106		1.45863	0.645703	-	3.29502
	≥ 15			14	/	70		1.90909	0.808634	-	4.50714
	unknown / unsure			15	/	101		1.33192	0.578409	-	3.06707
Age at first intercourse (years)
	≤ 15			30	/	143		1					0.0801693
	16-18			17	/	130		0.566667	0.295938	-	1.08506
	19-20			20	/	101		0.930041	0.493516		1.75268
	≥ 21			14	/	92		0.676068	0.336765	-	1.35723
	unknown / unsure			5	/	71		0.285354	0.105581	-	0.771227
Number of pregnancies				5	(2 - 7)
	nulligravida			6	/	25		1
	1-2			17	/	129		0.481	0.168	-	1.374		0.172
	3-4			24	/	108		0.905	0.325	-	2.519		0.848
	5-6			14	/	106		0.482	0.164	-	1.414		0.184
	≥ 7			25	/	168		0.554	0.201	-	1.522		0.252
	unknown / unsure			0	/	1		-		-			-
	p-value												0.335
Age at first pregnancy (years)
	≤ 16			22	/	124		1					0.0926537
	17-19			17	/	102		0.927	0.463	-	1.859
	20-24			24	/	111		1.279	0.671	-	2.439
	> 24			5	/	65		0.386	0.139	-	1.074
	never pregnant			6	/	24		1.54545	0.550394		4.33949
	unknown / unsure			12	/	111		0.561983	0.263933	-	1.19661
Number of life births
	nullipara			13	/	61		1					0.454
	1-2			13	/	113		0.48	0.207	-	1.114
	3-4			21	/	104		0.934	0.429	-	2.033
	5-6			17	/	102		0.738	0.33	-	1.65
	≥ 7			22	/	156		0.606	0.283	-	1.297
	unknown / unsure			0	/	1		-		-
Current pregnancy
	no			74	/	457		1					0.813331
	yes			9	/	65		0.831805	0.394267	-	1.7549
	unknown / unsure			3	/	15		1.29392	0.356392	-	4.69771
Contraception method (ever used)
	none			66	/	404		1					0.101919
	intramuscular depot			10	/	98		0.581956	0.287479	-	1.17808
	pills			8	/	26		2.27609	0.950153	-	5.45239
	diaphragm or tubal ligation			1	/	2		5.12121	0.31634	-	82.907
	pills and intramuscular depot			1	/	7		0.853535	0.10109	-	7.20664
Female circumcision
	none			7	/	44		1					0.738139
	labia minora or clitoris			1	/	17		0.330357	0.0375009	-	2.91022
	labia minora and clitoris			77	/	471		1.03299	0.444199	-	2.40225
	labia majora, minora and clitoris			1	/	5		1.32143	0.127868	-	13.6561
Prolapse of the uterus
	no			81	/	474		1					0.0704291
	yes			5	/	63		0.418263	0.162682	-	1.07537
Alcohol consumption per month
	never			83	/	529		1					0.114
	current			3	/	8		3.22	0.76	-	13.75
Khat chewing per week
	never			84	/	510		1					0.226
	current			2	/	27		0.406	0.094	-	1.746
OR = odds ratio; 95% CI = 95% confidence interval;
a: accounts for current partnership or most recent partnership if applicable
